# Supplementary material for: Exploring Core Genes by Comparative Transcriptomics Analysis for Early Diagnosis, Prognosis, and Therapies of Colorectal Cancer
Source: Cancers (Basel). 2023 Feb 21;15(5):1369. doi: 10.3390/cancers15051369 (PMC10000172; doi:10.3390/cancers15051369)
Supplement: Supplementary file 1 [file cancers-15-01369-s001.zip]

Archive with 1 entries (1 files):
- cancers-2133624-supplementary.pdf
